# Supplementary material for: Pan-Cancer Analysis of Clinical Relevance via Telomere Maintenance Mechanism
Source: Int J Mol Sci. 2021 Oct 14;22(20):11101. doi: 10.3390/ijms222011101 (PMC8538844; doi:10.3390/ijms222011101)
Supplement: Supplementary file 1 [file ijms-22-11101-s001.zip]

Archive with 1 entries (1 files):
- ijms-1380534-supplementary.xlsx
