# Supplementary material for: Pan-Cancer Analysis of Clinical Relevance via Telomere Maintenance Mechanism
Source: Int J Mol Sci. 2021 Oct 14;22(20):11101. doi: 10.3390/ijms222011101 (PMC8538844; doi:10.3390/ijms222011101)
Supplement: Supplementary file 1 [file ijms-22-11101-s001.zip › ijms-1380534-supplementary.xlsx]

## Sheet: Sheet1
Supplementary Table 1. The number of samples for TMM type.
Cancer Type	TEL	TEL+ALT	NDTMM	ALT
ACC	9	25	14	14
BLCA	32	204	69	95
BRCA	56	403	160	245
CESC	5	50	15	29
CHOL	0	18	4	13
CRC	15	189	61	91
DLBC	1	28	6	9
ESCA	15	95	35	36
GBM	13	73	23	43
HNSC	41	142	75	67
KICH	4	35	11	15
KIRC	54	149	36	137
KIRP	33	128	30	91
LAML	11	68	24	52
LGG	74	265	62	107
LIHC	32	83	65	53
LUAD	34	224	111	134
LUSC	24	230	87	127
OV	3	19	3	12
PAAD	12	70	27	46
PCPG	16	98	16	48
PRAD	42	225	87	132
SARC	12	119	51	64
SKCM	4	46	16	35
STAD	32	193	64	121
TGCT	7	69	23	50
THCA	59	236	61	136
THYM	8	60	26	21
UCS	4	23	8	22
UVM	9	31	10	30

## Sheet: META_SAMPLE_ID
ID
TCGA-3N-A9WB
TCGA-3N-A9WC
TCGA-3N-A9WD
TCGA-AC-A6IX
TCGA-BF-A1PU
TCGA-BF-A1PV
TCGA-BF-A1PX
TCGA-BF-A1Q0
TCGA-BF-A3DL
TCGA-BF-A3DM
TCGA-BF-A3DN
TCGA-BF-A5ES
TCGA-BF-A9VF
TCGA-BF-AAOX
TCGA-BF-AAP0
TCGA-BF-AAP1
TCGA-BF-AAP2
TCGA-BF-AAP4
TCGA-BF-AAP6
TCGA-BF-AAP7
TCGA-BF-AAP8
TCGA-BH-A18V
TCGA-BH-A1ES
TCGA-BH-A1FE
TCGA-D3-A1Q3
TCGA-D3-A1Q4
TCGA-D3-A1Q5
TCGA-D3-A1Q6
TCGA-D3-A1Q7
TCGA-D3-A1Q8
TCGA-D3-A1Q9
TCGA-D3-A1QA
TCGA-D3-A1QA
TCGA-D3-A1QB
TCGA-D3-A2J6
TCGA-D3-A2J7
TCGA-D3-A2J8
TCGA-D3-A2J9
TCGA-D3-A2JA
TCGA-D3-A2JB
TCGA-D3-A2JC
TCGA-D3-A2JD
TCGA-D3-A2JE
TCGA-D3-A2JF
TCGA-D3-A2JG
TCGA-D3-A2JH
TCGA-D3-A2JK
TCGA-D3-A2JL
TCGA-D3-A2JN
TCGA-D3-A2JO
TCGA-D3-A2JP
TCGA-D3-A3C7
TCGA-D3-A3CB
TCGA-D3-A3CC
TCGA-D3-A3CE
TCGA-D3-A3CF
TCGA-D3-A3ML
TCGA-D3-A3MO
TCGA-D3-A3MR
TCGA-D3-A3MU
TCGA-D3-A3MV
TCGA-D3-A51E
TCGA-D3-A51F
TCGA-D3-A51G
TCGA-D3-A51J
TCGA-D3-A51K
TCGA-D3-A51N
TCGA-D3-A51R
TCGA-D3-A51T
TCGA-D3-A5GL
TCGA-D3-A5GN
TCGA-D3-A5GR
TCGA-D3-A5GS
TCGA-D3-A5GU
TCGA-D3-A8GB
TCGA-D3-A8GC
TCGA-D3-A8GD
TCGA-D3-A8GE
TCGA-D3-A8GI
TCGA-D3-A8GJ
TCGA-D3-A8GK
TCGA-D3-A8GL
TCGA-D3-A8GM
TCGA-D3-A8GN
TCGA-D3-A8GO
TCGA-D3-A8GP
TCGA-D3-A8GQ
TCGA-D3-A8GR
TCGA-D3-A8GV
TCGA-D9-A148
TCGA-D9-A149
TCGA-D9-A1JW
TCGA-D9-A1JX
TCGA-D9-A1X3
TCGA-D9-A3Z1
TCGA-D9-A3Z3
TCGA-D9-A3Z4
TCGA-D9-A4Z2
TCGA-D9-A4Z3
TCGA-D9-A4Z5
TCGA-D9-A6EA
TCGA-D9-A6EC
TCGA-DA-A1HW
TCGA-DA-A1HY
TCGA-DA-A1I0
TCGA-DA-A1I4
TCGA-DA-A1I5
TCGA-DA-A1I8
TCGA-DA-A1IA
TCGA-DA-A1IB
TCGA-DA-A1IC
TCGA-DA-A3F2
TCGA-DA-A3F3
TCGA-DA-A3F5
TCGA-DA-A3F8
TCGA-DA-A95V
TCGA-DA-A95W
TCGA-DA-A95X
TCGA-DA-A95Y
TCGA-DA-A95Z
TCGA-DA-A960
TCGA-DE-A4MD
TCGA-E2-A15A
TCGA-E2-A15E
TCGA-E2-A15K
TCGA-EB-A1NK
TCGA-EB-A24C
TCGA-EB-A24D
TCGA-EB-A3HV
TCGA-EB-A3XB
TCGA-EB-A3XC
TCGA-EB-A3Y7
TCGA-EB-A41A
TCGA-EB-A41B
TCGA-EB-A430
TCGA-EB-A431
TCGA-EB-A44N
TCGA-EB-A44O
TCGA-EB-A44P
TCGA-EB-A44Q
TCGA-EB-A4OY
TCGA-EB-A4XL
TCGA-EB-A51B
TCGA-EB-A5FP
TCGA-EB-A5KH
TCGA-EB-A5SE
TCGA-EB-A5SF
TCGA-EB-A5SG
TCGA-EB-A5SH
TCGA-EB-A5UL
TCGA-EB-A5UM
TCGA-EB-A5UN
TCGA-EB-A5VV
TCGA-EB-A6L9
TCGA-EB-A82B
TCGA-EB-A82C
TCGA-EB-A85I
TCGA-EB-A97M
TCGA-EE-A17X
TCGA-EE-A17Y
TCGA-EE-A17Z
TCGA-EE-A180
TCGA-EE-A181
TCGA-EE-A182
TCGA-EE-A183
TCGA-EE-A184
TCGA-EE-A185
TCGA-EE-A20B
TCGA-EE-A20C
TCGA-EE-A20H
TCGA-EE-A20I
TCGA-EE-A29B
TCGA-EE-A29D
TCGA-EE-A29E
TCGA-EE-A29M
TCGA-EE-A29P
TCGA-EE-A29Q
TCGA-EE-A29R
TCGA-EE-A29S
TCGA-EE-A29T
TCGA-EE-A29W
TCGA-EE-A29X
TCGA-EE-A2A0
TCGA-EE-A2A1
TCGA-EE-A2A2
TCGA-EE-A2A5
TCGA-EE-A2A6
TCGA-EE-A2GB
TCGA-EE-A2GC
TCGA-EE-A2GD
TCGA-EE-A2GE
TCGA-EE-A2GH
TCGA-EE-A2GI
TCGA-EE-A2GJ
TCGA-EE-A2GK
TCGA-EE-A2GL
TCGA-EE-A2GM
TCGA-EE-A2GN
TCGA-EE-A2GO
TCGA-EE-A2GP
TCGA-EE-A2GR
TCGA-EE-A2GU
TCGA-EE-A2M7
TCGA-EE-A2MD
TCGA-EE-A2ME
TCGA-EE-A2MF
TCGA-EE-A2MG
TCGA-EE-A2MH
TCGA-EE-A2MI
TCGA-EE-A2MJ
TCGA-EE-A2MK
TCGA-EE-A2ML
TCGA-EE-A2MM
TCGA-EE-A2MN
TCGA-EE-A2MP
TCGA-EE-A2MQ
TCGA-EE-A2MR
TCGA-EE-A2MS
TCGA-EE-A2MT
TCGA-EE-A3AA
TCGA-EE-A3AB
TCGA-EE-A3AC
TCGA-EE-A3AD
TCGA-EE-A3AE
TCGA-EE-A3AF
TCGA-EE-A3AH
TCGA-EE-A3J3
TCGA-EE-A3J4
TCGA-EE-A3J5
TCGA-EE-A3J7
TCGA-EE-A3J8
TCGA-EE-A3JA
TCGA-EE-A3JB
TCGA-EE-A3JD
TCGA-EE-A3JE
TCGA-EE-A3JH
TCGA-EE-A3JI
TCGA-EM-A2CS
TCGA-EM-A2P1
TCGA-EM-A3FQ
TCGA-EM-A3SU
TCGA-ER-A194
TCGA-ER-A195
TCGA-ER-A196
TCGA-ER-A198
TCGA-ER-A199
TCGA-ER-A19B
TCGA-ER-A19C
TCGA-ER-A19D
TCGA-ER-A19E
TCGA-ER-A19F
TCGA-ER-A19G
TCGA-ER-A19J
TCGA-ER-A19L
TCGA-ER-A19N
TCGA-ER-A19O
TCGA-ER-A19P
TCGA-ER-A19Q
TCGA-ER-A19S
TCGA-ER-A19T
TCGA-ER-A19T
TCGA-ER-A1A1
TCGA-ER-A2NC
TCGA-ER-A2ND
TCGA-ER-A2NF
TCGA-ER-A2NF
TCGA-ER-A2NG
TCGA-ER-A2NH
TCGA-ER-A3ES
TCGA-ER-A3ET
TCGA-ER-A3EV
TCGA-ER-A3PL
TCGA-ER-A42H
TCGA-ER-A42K
TCGA-ER-A42L
TCGA-FR-A2OS
TCGA-FR-A3R1
TCGA-FR-A3YN
TCGA-FR-A3YO
TCGA-FR-A44A
TCGA-FR-A726
TCGA-FR-A728
TCGA-FR-A729
TCGA-FR-A7U9
TCGA-FR-A8YC
TCGA-FR-A8YD
TCGA-FR-A8YE
TCGA-FS-A1YW
TCGA-FS-A1YX
TCGA-FS-A1YY
TCGA-FS-A1Z0
TCGA-FS-A1Z3
TCGA-FS-A1Z4
TCGA-FS-A1Z7
TCGA-FS-A1ZA
TCGA-FS-A1ZC
TCGA-FS-A1ZD
TCGA-FS-A1ZE
TCGA-FS-A1ZG
TCGA-FS-A1ZH
TCGA-FS-A1ZK
TCGA-FS-A1ZN
TCGA-FS-A1ZP
TCGA-FS-A1ZQ
TCGA-FS-A1ZT
TCGA-FS-A1ZY
TCGA-FS-A1ZZ
TCGA-FS-A4F0
TCGA-FS-A4F2
TCGA-FS-A4F5
TCGA-FS-A4F8
TCGA-FS-A4F9
TCGA-FS-A4FB
TCGA-FS-A4FC
TCGA-FS-A4FD
TCGA-FW-A3I3
TCGA-FW-A3R5
TCGA-FW-A3TU
TCGA-FW-A3TV
TCGA-FW-A5DX
TCGA-FW-A5DY
TCGA-GF-A2C7
TCGA-GF-A6C9
TCGA-GN-A262
TCGA-GN-A263
TCGA-GN-A264
TCGA-GN-A266
TCGA-GN-A268
TCGA-GN-A26A
TCGA-GN-A26C
TCGA-GN-A26D
TCGA-GN-A4U3
TCGA-GN-A4U4
TCGA-GN-A4U5
TCGA-GN-A4U8
TCGA-GN-A4U8
TCGA-GN-A4U9
TCGA-GN-A8LK
TCGA-GN-A8LN
TCGA-GN-A9SD
TCGA-HM-A6W2
TCGA-HR-A2OH
TCGA-HR-A5NC
TCGA-HZ-A9TJ
TCGA-IH-A3EA
TCGA-J8-A3O2
TCGA-J8-A3YH
TCGA-J8-A4HW
TCGA-KU-A6H7
TCGA-LH-A9QB
TCGA-NH-A8F7
TCGA-QB-A6FS
TCGA-QB-AA9O
TCGA-RP-A690
TCGA-RP-A694
TCGA-RP-A695
TCGA-RW-A686
TCGA-SI-A71O
TCGA-SR-A6MX
TCGA-UC-A7PG
TCGA-UF-A71A
TCGA-V1-A9O5
TCGA-V5-A7RC
TCGA-W3-A825
TCGA-W3-A828
TCGA-W3-AA1O
TCGA-W3-AA1Q
TCGA-W3-AA1R
TCGA-W3-AA1V
TCGA-W3-AA1W
TCGA-W3-AA21
TCGA-WE-A8JZ
TCGA-WE-A8K5
TCGA-WE-A8K6
TCGA-WE-A8ZM
TCGA-WE-A8ZN
TCGA-WE-A8ZO
TCGA-WE-A8ZR
TCGA-WE-A8ZT
TCGA-WE-A8ZX
TCGA-WE-A8ZY
TCGA-WE-AAA0
TCGA-WE-AAA3
TCGA-XV-A9VZ
TCGA-XV-A9W2
TCGA-XV-A9W5
TCGA-XV-AAZV
TCGA-YD-A89C
TCGA-YD-A9TA
TCGA-YG-AA3N
TCGA-YG-AA3O
TCGA-YG-AA3P
TCGA-Z2-A8RT
TCGA-Z2-AA3S
TCGA-Z2-AA3V
